# Supplementary material for: How Do Patients with Life-Limiting Illness and Caregivers Want End-Of-Life Prognostic Information Delivered? A Pilot Study
Source: Healthcare (Basel). 2021 Jun 22;9(7):784. doi: 10.3390/healthcare9070784 (PMC8303293; doi:10.3390/healthcare9070784)
Supplement: Supplementary file 1 [file healthcare-09-00784-s001.zip]

Archive with 2 entries (2 files):
- Supplement 1. survey questions with instructions.pdf
- Supplement 2. Scenarios.pdf
